# Supplementary material for: KIF5A downregulation in spinal muscular atrophy links axonal regeneration defects with ALS
Source: JCI Insight. 2026 Mar 26;11(10):e197941. doi: 10.1172/jci.insight.197941 (PMC13232735; doi:10.1172/jci.insight.197941)
Supplement: Supporting data values [file jciinsight-11-197941-s236.xlsx]

## Sheet: Figure 1G
	SCR			SMN-KD
SMN	1	1.59503	1.04264	0.310554	0.213666	0.375338
KIF5A	1	1.70171	1.40368	0.185662	0.212746	0.21032

## Sheet: Figure1I
	Scr			Smn-KD
SMN	1	0.830719	0.888141	0.513243	0.503722	0.528238
KIF5A	1	1.15312	1.14149	0.845619	0.821235	0.797799

## Sheet: Figure 2E
	WT			SMNΔ7
Mean KIF5A intensity	5614.62	4985.12	6677.92	4025.37	3232.35	3944.96

## Sheet: Figure 2F
WT	SMNΔ7
7002.83	3103.07
5527.18	3663.72
3953.74	4920.05
5179.75	3342.85
5887.22	4119.48
6355.19	3015.28
5237.04	3598.88
5160.37	3700.88
4505.05	4156.77
6705.94	5022.05
5373.14	5137.07
4602.01	3983.98
6315.62	3022.44
5252.02	4447.83
6245.7	5295.26
5430.87	4282.77
6478.15	3918.05
6323.81	3262.02
5909.07	6127.06
5559.75	4030.7
3676.72	6250.01
6117.51	2797.63
6154.7	3423.08
4737.61	2672.47
6674.5	3034.17
4771.23	2674.27
5284.21	3593.79
4258.58	5753.6
4208.74	4386.61
5543.59	2144.56
5025.87	2047.74
4389.16	4140.76
4034.89	2633.9
3694.71	1479.97
5049.56	1329.26
5693.23	2858.88
6483.8	3097.83
5167.95	5414.19
6005.99	2854.96
5368.07	819.061
5331.37	2939.24
5264.59	3211.27
5480.58	3579.76
4993.61	2716.77
4895.69	4269.84
4442.31	4607.39
4302.65	3805.08
5588.23	5458.17
5085.95	3161.2
4998.38	4214.28
4858.14	3167.41
4377.26	4417.08
7078.98	3207.71
5577.18	6542.62
4416.2	5133.75
4806.49	7240.54
3998.19	4719.91
5461.85	4680.6
4271.81	4432.34
3717.62	4189.31
8328.12	3194.74
5027.68	2352.06
6177.92	3725.92
6192.65	2118.08
10384.6	2197.53
8484.52	4086.35
5719.91	5276.63
10298.5	4151.35
10935.6	5816.51
6019.25	3895.85
12632.7	2960.15
5233.21	5348.31
8733.96	2619.15
6276.2	4102.28
7815.53	3950.13
9275.54	3421.85
8170.87	3363.49
9626.26	2413.36
5256.94	2810.26
6549.56	3457.85
5524.14	4318.13
6736.78	3383.7
3826.54	2446.19
6581.09
4422.25
3490.73

## Sheet: Figure 3D, Sup Fig 4A
													+ control																		+ SMN
	WT1			WT2			WT3			WT4			SMA1			SMA2			SMA3			SMA4			SMA5			SMA6			SMA1			SMA2			SMA3			SMA4			SMA5			SMA6
SMN	1	1	1	0.718841	0.884314	1.15621	1.23459	1.48778	1.20195	1.19237	0.991977	1.04865	0.443575	0.650218	0.5926	0.581569	0.651161	0.432057	0.653121	0.404176	0.467426	0.692909	0.568714	0.684514	0.776192	0.773356	0.611009	0.504009	0.477089	0.554943	68.1684	72.6431	124.358	49.2021	32.9627	100.903	42.8062	54.6086	85.2752	44.1141	30.0069	132.135	51.6679	45.4976	124.086	31.8104	30.8201	123.133
KIF5A	1	1	1	1.32814	1.4072	0.996593	1.05758	0.894039	1.78289	1.67182	0.940507	1.08648	0.338953	0.163756	0.721458	0.688485	0.266157	0.535247	0.47367	0.779271	0.726688	0.625333	0.520864	0.564871	0.444656	0.643184	0.44414	0.763672	0.396905	0.633079	1.22362	1.46326	0.701445	0.850825	0.997956	1.3778	0.978004	1.28237	2.56731	1.76911	1.5013	2.22049	1.67612	1.09702	1.33236	0.970193	0.873746	1.15312
KIF5B	1	1	1	1.27153	1.01264	0.905226	1.24691	1.25193	1.30776	1.12504	1.21241	1.25573	1.327	1.06557	1.62139	1.60098	1.29309	1.49619	1.29218	0.857561	0.906259	1.08042	1.22484	1.19779	0.988339	1.39237	1.12657	1.2301	1.46582	1.92472	1.2714	1.15148	1.37775	1.47094	1.66309	0.99317	1.39251	1.92904	1.16975	1.14529	0.965531	1.93704	1.56554	1.55802	1.9079	1.05226	1.01705	1.02934
KIF5C	1	1	1	0.954144	1.20045	1.29672	1.56503	1.04511	1.01774	1.33199	1.01643	1.02576	0.622095	0.857223	0.467364	0.432057	0.666729	0.671955	0.841466	0.715009	0.533552	0.744771	0.65574	0.687685	0.879266	0.675451	0.378863	0.463763	0.723911	0.576443	0.525874	0.674992	0.45281	0.772359	0.715969	0.685359	0.753341	0.657657	0.854071	1.39929	0.640118	0.628387	0.609754	0.506184	0.88614	1.22432	0.609367	1.07675
																																											0.490917

## Sheet: Figure 3F, Sup Fig 4C, and D
													+ control																		+ SMN
	WT1			WT2			WT3			WT4			SMA1			SMA2			SMA3			SMA4			SMA5			SMA6			SMA1			SMA2			SMA3			SMA4			SMA5			SMA6
SMN	1	1	1	1.05983	1.55435	1.04605	0.798295	1.28355	1.02417	1.06008	0.863763	1.007	0.573533	0.334855	0.326208	0.379618	0.263172	0.91994	0.558645	0.420385	0.622367	0.47845	0.309121	0.298613	0.4247	0.351552	0.416219	0.699079	0.258879	0.393277	7.26834	2.46466	3.64186	6.85014	2.76811	2.91361	3.76307	2.82944	2.43755	7.35863	3.19784	1.38845	2.66889	3.0988	3.41596	2.28811	3.81543	2.47253
KIF5A	1	1	1	0.762883	1.01237	1.45196	0.813951	1.07667	0.98598	1.07239	0.634929	1.99974	0.438637	0.182951	0.0943774	0.645717	0.192165	0.157213	0.682108	0.147288	0.436638	0.49671	0.182842	0.26266	0.479506	0.17719	0.0315318	0.11014	0.172493	0.173947	1.06188	0.418925	0.772096	1.1171	0.50955	0.873659	0.909757	0.545402	1.11955	0.666398	0.613603	1.5505	0.759586	0.750146	2.11413	0.728375	0.523772	0.381293
KIF5B	1	1	1	1.32483	2.05938	0.956239	1.2083	0.866796	1.42118	1.55821	0.833062	1.25016	1.76949	0.589255	0.989021	1.78413	0.545948	1.291	1.96394	0.531373	1.25611	2.07506	0.539332	1.56441	1.71781	0.661543	0.583824	2.11268	0.532991	0.547064	0.849031	0.498666	2.61435	1.31982	0.428959	2.46478	1.51685	0.453831	1.69853	1.09351	0.463602	2.11605	1.77463	0.679444	1.87291	1.5657	0.512251	1.08871
KIF5C	1	1	1	1.28911	1.13561	1.13204	1.1039	1.31476	1.36011	0.860041	1.2983	1.16415	0.378982	0.31801	0.489581	0.436671	0.393467	0.47367	0.414781	0.572638	0.560865	0.300713	0.332031	0.566585	0.442091	0.283149	0.469487	0.430853	0.529226	0.366415	0.69391	0.786904	0.52196	0.775231	0.451072	1.15288	0.731553	0.440745	0.947991	0.698043	0.574277	0.778514	0.89961	0.637755	0.819913	0.633767	0.500866	0.746353

## Sheet: Figure 3G, Sup Fig 4E
													non-target																		nusinersen
	WT1			WT2			WT3			WT4			SMA1			SMA2			SMA3			SMA4			SMA5			SMA6			SMA1			SMA2			SMA3			SMA4			SMA5			SMA6
SMN	1	1	1	1.22757	0.995753	1.24923	0.978765	1.01794	0.880531	0.890108	1.0657	0.94608	0.423385	0.403875	0.391585	0.575236	0.601156	0.443548	0.804449	0.656644	0.803824	0.721507	0.735594	0.716476	0.465885	0.374698	0.419765	0.372718	0.49453	0.414557	0.959523	1.08736	0.928702	1.2159	0.912534	0.998036	1.21378	1.05306	0.922694	0.739675	0.895297	0.858462	1.16135	0.724002	0.784684	0.878703	0.78075	0.776732
KIF5A	1	1	1	0.966797	1.44375	1.44736	1.39505	1.0569	1.4119	1.27365	0.743476	1.95076	0.456287	0.128735	0.62784	0.138859	0.324658	0.301692	0.675953	0.351382	0.746338	0.659902	0.689187	0.743476	0.131366	0.588568	0.413083	0.134625	0.411851	0.438325	0.947476	0.94713	1.87541	1.88458	1.08699	1.27766	1.04178	0.783376	1.60969	1.3574	1.14697	1.83962	0.881168	1.06764	1.32795	1.55013	1.05957	1.00296
KIF5B	1	1	1	1.39708	0.826668	1.11021	0.750355	1.58749	1.60466	1.58011	1.54397	1.41921	1.48874	1.51868	1.30539	0.864313	1.83512	0.838891	1.29602	1.24366	1.10343	1.43964	0.806391	1.10281	0.964015	1.79145	1.42102	1.99963	1.29983	1.17782	1.12347	1.76947	2.00214	1.41311	1.79897	2.09071	1.3397	1.74099	1.99176	1.84381	1.53833	1.58048	1.08168	2.19543	2.13377	2.08809	2.21865	1.7975
KIF5C	1	1	1	1.33663	1.8611	1.35926	0.961694	2.3615	1.72894	1.08746	1.92851	1.17649	0.949467	0.460132	0.816843	1.20552	0.577217	0.611446	1.08396	0.740076	0.632744	1.29282	0.717046	0.840238	1.2544	0.490759	0.520641	1.36583	0.657888	0.57631	0.727907	0.854071	0.674003	0.929627	1.0213	1.19701	0.805601	0.45779	0.891395	1.81455	0.930761	2.06031	1.38127	1.36146	1.56537	1.88254	1.59256	1.82868

## Sheet: Figure 3I, Sup Fig 4G, and H
	WT												SMA + non-target																		SMA + nusinersen
	WT1			WT2			WT3			WT4			SMA1			SMA2			SMA3			SMA4			SMA5			SMA6			SMA1			SMA2			SMA3			SMA4			SMA5			SMA6
SMN	1	1	1	0.649617	0.705272	1.6835	0.727508	0.831153	1.82575	0.706437	0.792407	1.02671	0.475707	0.604446	0.66854	0.504982	0.639169	0.655521	0.557958	0.805598	0.704229	0.474607	0.680624	0.65272	0.497661	0.620525	0.610984	0.429884	0.575615	0.781487	0.597867	0.728046	1.06454	0.69045	0.884108	0.961857	0.703998	0.934527	0.931996	0.616932	0.844201	0.88179	0.766565	0.991975	0.996577	0.765013	0.767947	0.866733
KIF5A	1	1	1	0.910004	1.00325	1.02733	0.668647	1.08765	0.923737	0.801126	0.929564	0.751118	0.462195	0.519136	0.242058	0.35083	0.609634	0.211804	0.191979	0.758097	0.309898	0.173469	0.580137	0.249269	0.356213	0.736614	0.165215	0.457066	0.849898	0.313389	0.737478	1.00061	0.277329	0.793968	0.96962	0.487956	0.810922	1.12016	0.537475	0.766708	1.17995	0.584271	0.698043	1.13912	0.663094	0.559325	0.916389	0.561505
KIF5B	1	1	1	1.03953	0.890054	1.03691	0.690707	0.619054	1.17741	0.62107	0.616047	1.19427	0.846306	0.939514	1.63805	0.860999	0.917219	1.31136	0.735522	0.854396	1.00714	0.946286	1.00218	0.85906	1.06443	1.15874	1.10352	1.3601	1.46845	1.14677	1.79029	1.70459	1.0843	2.06861	1.9377	1.1997	2.1165	2.36046	1.30588	1.92893	2.81191	1.68477	1.91295	2.95034	1.383	2.20342	3.54167	1.07615
KIF5C	1	1	1	0.99484	1.12479	0.927541	1.40102	0.611582	0.866894	0.913302	0.711079	0.941994	0.525742	0.712594	0.847913	0.772207	0.543409	0.935803	0.601673	0.460137	1.15299	0.444426	0.639059	1.20584	0.746964	0.532048	0.713399	0.637051	0.410747	0.845315	0.710323	0.372066	0.398503	0.821027	0.278504	0.27119	0.692416	0.316609	0.360454	0.6411	0.831757	0.899945	0.942201	0.380325	1.01937	0.54509	1.13435	1.1394

## Sheet: Figure 4C
	SCR			SMN-KD			SMN-KD + control			SMN-KD + KIF5A
Image 1	1.58824	0.391304	0.904762	0.117647	0.1	0.190476	0.0526316	0	0	0.941176	0.85	0.952381
Image 2	0.863636	2.1	0.736842	0.0454546	0.136364	0.181818	0	0.0454546	0	0.681818	1.18182	1.18182

## Sheet: Figure 5B
	SCR			SMN-KD
0	100	98.2304	92.0964	100	89.6249	85.848
3	92.2905	93.7943	84.6092	68.6854	71.6081	60.0889
6	88.9674	90.3061	85.4922	53.024	60.2929	65.753

[truncated: 17 more sheets: Figure 5D, Supplemental Figure 1A, Supplemental Figure 1C, Supplemental Figure 1D, Supplemental Figure 1F, Supplemental Figure 1I, Supplemental Figure 2E, Supplemental Figure 2H, Supplemental Figure 2I, Supplemental Figure 2J, Supplemental Figure 3B and C, Supplemental Figure 5A, Supplemental Figure 5B and C, Supplemental Figure 5E, Supplemental Figure 5G, Supplemental Figure 5I, Supplemental Figure 6C]
